# Supplementary material for: Design of Polysaccharide-Based Nanocomposites for Eco-Friendly Flexible Electronics
Source: Polymers (Basel). 2025 Jun 10;17(12):1612. doi: 10.3390/polym17121612 (PMC12196578; doi:10.3390/polym17121612)
Supplement: Supplementary file 1 [file polymers-17-01612-s001.zip]

Archive with 1 entries (1 files):
- polymers-3673200-supplementary.pdf
